# Supplementary material for: Diagnostic model constructed by nine inflammation-related genes for diagnosing ischemic stroke and reflecting the condition of immune-related cells
Source: Front Immunol. 2022 Dec 13;13:1046966. doi: 10.3389/fimmu.2022.1046966 (PMC9792959; doi:10.3389/fimmu.2022.1046966)
Supplement: Supplementary file 3 [file Table_1.xlsx]

## Sheet: Sheet1
	Gene Set	Genes
	Acute inflammation	A2M, ACVR1, ADAM8, ADORA1, ADRA2A, AHSG, ALOX5AP, ANO6, APCS, APOA2, APOL2, ASH1L, ASS1, B4GALT1, BTK, C2CD4A, C2CD4B, C3, CCR7, CD163, CD6, CEBPB, CNR1, CREB3L3, CRP, CTNNBIP1, DNASE1, DNASE1L3, EDNRB, EIF2AK1, ELANE, EPO, EXT1, F12, F2, F3, F8, FCGR1A, FCGR2B, FCGR3A, FFAR2, FFAR3, FN1, FUT7, GATA3, GSTP1, HAMP, HLA-E, HP, HPR, IGHG1, IL1A, IL1B, IL20RB, IL22, IL31RA, IL4, IL6, IL6R, IL6ST, INS…
	Chronic inflammation	ADORA2B, AHCY, CCL11, CCL5, CXCL13, CYP19A1, FOXP3, IDO1, IL10, IL4, LTA, S100A8, S100A9, THBS1, TNF, TNFAIP3, UNC13D, VCAM1 and VNN1
