# Supplementary material for: Diagnostic model constructed by nine inflammation-related genes for diagnosing ischemic stroke and reflecting the condition of immune-related cells
Source: Front Immunol. 2022 Dec 13;13:1046966. doi: 10.3389/fimmu.2022.1046966 (PMC9792959; doi:10.3389/fimmu.2022.1046966)
Supplement: Supplementary file 4 [file Table_2.xlsx]

## Sheet: Sheet1
ID	logFC	adj.P.Val
ANTXR2	0.469682	4.36895e-06
SNU13	-0.310244	4.36895e-06
ICAM2	-0.413374	5.54243e-06
DCTPP1	-0.351765	5.54243e-06
ID3	-0.603999	5.54243e-06
RGS2	0.58457	5.54243e-06
STK3	0.389042	6.60464e-06
TLN1	0.536746	8.67943e-06
CTSS	0.492051	8.67943e-06
BIRC2	0.469484	8.86323e-06
PLXDC2	0.457778	8.86323e-06
ZNF337	-0.419832	1.32448e-05
SDCBP	0.499862	1.411e-05
NAXE	-0.333395	1.87756e-05
C5AR1	0.62832	2.00845e-05
SLC22A4	0.575967	2.27617e-05
ECHDC2	-0.52006	2.27617e-05
TMEM204	-0.498793	2.27617e-05
ARG1	1.00116	2.32102e-05
DOCK8	0.469187	2.35206e-05
BCL6	0.636473	2.40099e-05
APRT	-0.416249	2.40099e-05
CKAP4	0.626982	2.40099e-05
SUSD3	-0.381589	2.40099e-05
COPS7B	-0.263577	3.35405e-05
HIGD2A	-0.350012	3.66378e-05
EXOSC2	-0.281803	3.83182e-05
ITGAM	0.4623	3.83182e-05
EXOSC7	-0.297974	4.22231e-05
LAGE3	-0.306642	4.32051e-05
EIF3G	-0.284589	4.79503e-05
FNBP4	-0.416167	5.29742e-05
FAM160B1	0.389726	5.29742e-05
SPAG9	0.375906	5.747e-05
NT5C2	0.43754	5.747e-05
VNN3	0.512364	5.81219e-05
BANF1	-0.445097	6.33054e-05
MTX3	-0.306657	6.3949e-05
DEGS1	0.333693	6.63904e-05
DNAJC30	-0.463011	7.45324e-05
PCSK7	-0.381961	7.45324e-05
TRIB1	0.454767	7.52785e-05
SRPK1	0.460011	7.52785e-05
GSDMB	-0.402489	7.52785e-05
LAMP2	0.428955	7.52785e-05
HIST2H2BE	0.582906	8.0549e-05
EXOSC5	-0.281431	8.0549e-05
CREBBP	0.313777	8.0549e-05
NDEL1	0.324224	8.0549e-05
MBOAT7	0.438878	8.0549e-05
DUSP1	0.803229	8.0549e-05
CD55	0.537134	8.05875e-05
LSM4	-0.33743	8.07825e-05
PPP4R1	0.416836	8.56791e-05
GLTSCR2	-0.34842	8.63963e-05
TOMM22	-0.342787	9.06634e-05
SLC25A42	-0.350924	9.72888e-05
TMEM55A	0.464852	9.72888e-05
MARCKS	0.620868	9.72888e-05
ZNF671	-0.340531	9.96537e-05
SRPRB	-0.390665	0.000101748
TNFSF13B	0.469994	0.000102806
MTPN	0.399516	0.000108181
EVL	-0.47247	0.000113427
NT5C3A	0.470086	0.000120434
LHFPL2	0.416041	0.000124904
CPQ	0.327592	0.000124904
PELI2	0.324112	0.000125092
OGFRL1	0.347078	0.00012609
CTSZ	0.490254	0.00012609
MRPS17	-0.268535	0.00012609
TMX2	-0.280169	0.00012609
KLHL3	-0.339015	0.000127802
BAZ1A	0.303675	0.000132321
DCP2	0.371535	0.000134844
IL10RA	-0.295041	0.000134844
MFSD1	0.362401	0.000134844
ABHD5	0.47818	0.00013495
GPAT3	0.501188	0.000138978
CRISPLD2	0.62704	0.000138978
PJA2	0.389007	0.000142993
VIM	0.498558	0.000147497
RNF220	-0.288298	0.000150732
KAT6A	0.338752	0.000150732
NDST1	0.453531	0.000155847
AXIN2	-0.407797	0.000157444
CLEC4D	0.51569	0.000157444
MMP9	0.97368	0.000157444
SERINC1	0.350407	0.000163773
MPV17	-0.282117	0.000166969
WBSCR22	-0.290988	0.000168805
TGDS	-0.271238	0.000169851
AIP	-0.306918	0.000169851
GPCPD1	0.389843	0.000169851
CUTA	-0.314904	0.000169851
MT1X	-0.438697	0.000169851
PIN1	-0.266275	0.000169851
CEBPD	0.499603	0.000170438
HSDL2	0.397574	0.000176145
ZNF621	-0.299494	0.00018193
IQGAP1	0.569504	0.00019009
CDK4	-0.301217	0.00019009
CEACAM1	0.387938	0.00019009
IRS2	0.567438	0.000192152
KCNJ15	0.394482	0.000192152
NDUFB8	-0.294925	0.000196486
DPYD	0.461176	0.000203752
ALKBH2	-0.267976	0.000211199
ZFP82	-0.288914	0.000212829
PCID2	-0.404907	0.000215933
KLF12	-0.347233	0.00021903
FGL2	0.415993	0.000225431
SLC2A3	0.56958	0.000229826
NOV	0.375959	0.000240937
MYH9	0.414134	0.000246832
PTPRCAP	-0.519679	0.000248127
CPD	0.49311	0.000257248
SHMT2	-0.29742	0.000257248
TMEM91	0.442348	0.000270136
PREX1	0.345705	0.000273363
MYO5A	0.29579	0.000273363
EMG1	-0.31921	0.000273363
ST6GALNAC6	-0.307102	0.000286783
DNAJA3	-0.348747	0.000288484
ZMIZ1	0.324809	0.000308504
MRPL34	-0.281626	0.000327662
ASAP1	0.309332	0.000329732
PDXP	-0.28922	0.000330103
BIN1	-0.41844	0.000330103
SNRPF	-0.379627	0.000333042
TMEM160	-0.309073	0.000335689
ABCA1	0.555554	0.000335689
D2HGDH	-0.282412	0.000335689
MRPL46	-0.283304	0.000335689
ZNF689	-0.287077	0.000335689
NCR3	-0.411065	0.000335689
IRAK3	0.534436	0.000335689
GDE1	0.348444	0.000335689
FN3KRP	-0.292346	0.000335689
ARIH2	-0.300895	0.000335689
CORO1C	0.418605	0.000339332
PDZD8	0.369795	0.000339332
TMEM42	-0.298944	0.000341399
MLLT6	-0.329545	0.000342103
MCL1	0.374637	0.000349071
ITPR3	-0.423124	0.00036824
HECW2	0.397292	0.00036824
MXD1	0.544931	0.000401896
F13A1	0.635651	0.000406724
C19orf70	-0.299698	0.000429111
ABTB1	0.360025	0.000429111
ROCK1	0.311474	0.000429421
ITPK1	0.363247	0.000429421
CA4	0.675463	0.00043566
RNF13	0.285797	0.000442575
CLEC4E	0.477808	0.000447346
CD163	0.470871	0.000448722
BAZ2B	0.482699	0.000468561
TLE4	0.338762	0.000468561
SQRDL	0.293074	0.000468561
DIP2B	0.30513	0.00047009
GIMAP5	-0.378928	0.00047009
SDCCAG3	-0.308225	0.00047009
RALBP1	0.330349	0.00047009
CTBS	0.39868	0.000473816
ARHGAP9	0.301849	0.000479756
RBP7	0.457209	0.000481393
F5	0.465536	0.000482827
SAT1	0.308762	0.00048384
ZCCHC6	0.342379	0.000491481
DIRC2	0.325644	0.000501864
TIMM22	-0.331383	0.000523478
PYGL	0.554348	0.000528979
PFDN1	-0.263872	0.000537571
ARHGAP21	0.32155	0.000537641
APMAP	0.380663	0.000540935
NIPAL3	-0.320682	0.000546539
AHCTF1	0.281014	0.000546539
KLF4	0.44938	0.000570473
NKTR	-0.35348	0.000571195
HCST	-0.289375	0.00057461
ADM	0.733684	0.000578568
ANKRD13A	0.314049	0.000578568
C9orf142	-0.37386	0.000578568
CD79B	-0.437313	0.000596871
FAM159A	-0.297902	0.000598627
NDUFB11	-0.282723	0.00060051
CXCL16	0.485407	0.000606663
JAZF1	0.364706	0.000632705
DENND5A	0.298924	0.000650335
NDUFA12	-0.338894	0.000654833
DDX56	-0.268526	0.000666473
TSEN15	-0.344181	0.000690998
PVRIG	-0.434868	0.00069249
ZFP3	-0.356365	0.000694562
LIPT1	-0.270435	0.000698332
ATP6V0E2	-0.432083	0.000708639
FOS	0.737407	0.000710758
HACD3	-0.289003	0.000722912
TM9SF2	0.360575	0.000739476
B4GALT5	0.46267	0.000752355
RAB31	0.389103	0.000756289
KPNB1	0.303567	0.00079161
PRCP	0.274044	0.000793239
AKR1B1	-0.278285	0.000800412
SRM	-0.271766	0.000817768
E2F3	0.345571	0.000824431
PPP3CC	-0.320278	0.000827097
ADA	-0.368062	0.000839739
LEF1	-0.567703	0.000850654
FCMR	-0.516078	0.000859331
PICALM	0.317368	0.000875991
NFIL3	0.648903	0.000875991
RPS4X	-0.369464	0.000875991
MTF1	0.29965	0.000915181
CREBRF	0.394535	0.000939361
NIFK	-0.283394	0.00102879
DEXI	-0.315818	0.00105961
WAS	0.316199	0.00106027
GPR18	-0.485529	0.00106027
ZNF439	-0.3171	0.00106316
FAM129C	-0.335246	0.00106316
STX11	0.432805	0.0010768
TRMT13	-0.343826	0.00108305
GRAP	-0.284208	0.00110197
LSM7	-0.31749	0.00110197
GNAI3	0.315308	0.00110197
RRAGD	0.398879	0.00110897
KIAA1147	-0.398372	0.0011263
RB1CC1	0.263582	0.00113584
CYBRD1	0.421468	0.00114419
STAT3	0.312653	0.00117021
RP9	-0.264235	0.00118589
CMSS1	-0.289629	0.00118589
BASP1	0.448647	0.00118589
MFGE8	-0.383643	0.00118589
PLBD1	0.439362	0.00120812
IER2	0.347572	0.00123674
VCAN	0.62794	0.00123674
CD6	-0.526658	0.00124589
RPUSD2	-0.285763	0.00124589
ITM2C	-0.34002	0.00124589
SERPINB1	0.302789	0.00124589
H2AFJ	0.288109	0.00129075
LRP10	0.385396	0.00129988
VNN2	0.391597	0.00131017
TUBB	-0.294293	0.00131017
YPEL5	0.316101	0.00131017
PHF21A	0.306661	0.00133956
LTB	-0.340278	0.00133956
MAN2A2	0.310856	0.00133956
RFX2	0.323814	0.00135231
POLR2A	0.301971	0.00136566
FCGR1A	0.434378	0.00141448
PTEN	0.320595	0.00141448
PPP3R1	0.414291	0.00141451
ELOVL5	0.398281	0.00141451
ADCK2	-0.281967	0.00142729
ADGRG3	0.401319	0.00142729
ADGRE5	0.308203	0.00142729
CCR7	-0.658171	0.00147365
TRIB2	-0.397088	0.00150746
FAM63A	0.432045	0.00155382
PACSIN2	0.346288	0.00155382
MAT2A	-0.290724	0.00155577
LRG1	0.483576	0.00155802
HSD17B12	0.285577	0.00158965
NAMPT	0.702695	0.00158965
EIF2AK2	0.470065	0.00158965
LIME1	-0.388522	0.00163045
PCED1B	-0.447069	0.00163314
VCL	0.274315	0.00163824
HMGCR	0.32781	0.00165368
LSM2	-0.334065	0.00165368
BCDIN3D	-0.34067	0.00165492
PLEKHA1	-0.358961	0.00165919
ITPRIP	0.501894	0.00167777
TSHZ3	0.313054	0.00167812
LEPROT	0.270442	0.0016896
HOXB2	-0.364619	0.00169059
ZNF548	-0.314134	0.00173066
ACSL1	0.722549	0.00175234
E2F5	-0.280917	0.00175802
EIF1B	0.291827	0.00175802
PTAFR	0.304924	0.00178559
SH3GLB1	0.345651	0.00181526
CHSY1	0.347674	0.00182194
PEX11B	-0.299544	0.00184477
HAL	0.420328	0.00193465
SDF2L1	-0.295138	0.0019348
CTNNA1	0.323385	0.00197206
OSBPL8	0.357629	0.00198099
BCAS4	-0.346683	0.00199259
MTMR6	0.406992	0.00211857
MIF	-0.309577	0.00211857
CD58	0.389673	0.00219811
SMAP2	0.357529	0.0022222
FLT3LG	-0.401908	0.00227934
ZNF30	-0.268838	0.00227934
S100A12	0.729207	0.00227934
RBM47	0.521561	0.00231914
TAOK1	0.419045	0.00236563
PAFAH1B3	-0.270667	0.0023862
ATP5D	-0.269393	0.00238855
CYB561A3	-0.282344	0.00238855
PRPS1	-0.288012	0.00239781
MANSC1	0.452367	0.00242433
PRMT6	-0.325322	0.00245084
TNFAIP2	0.291486	0.00246854
PAK2	0.292967	0.00247449
AES	-0.351103	0.00249365
GPX7	-0.313159	0.00250551
FBL	-0.333356	0.00250896
CSTA	0.297678	0.00251742
PADI4	0.571506	0.0025367
GYG1	0.324683	0.00254076
OGT	-0.325236	0.00254076
HIST1H3D	0.318732	0.00254076
ZDHHC8	-0.283417	0.00254076
TGM3	0.370086	0.00254667
NOSIP	-0.319171	0.0025835
ZSCAN18	-0.380918	0.00260871
SIAH2	0.452506	0.00260871
ERGIC1	0.312406	0.00261954
ORM1	0.788625	0.00263422
SDPR	0.719309	0.00265472
CCPG1	0.303754	0.00266674
HIF1A	0.414017	0.00273012
HIBADH	-0.271319	0.00274024
HIST1H4H	0.495808	0.00280027
SAP30	0.453066	0.00280027
BCL7C	-0.269659	0.00280027
ANKRD33	0.373942	0.00280139
FBN2	0.287347	0.00290573
MYADM	0.329559	0.00290599
IL32	-0.410548	0.0029317
EGR1	0.722555	0.00295361
IMP3	-0.296801	0.00295361
BNIP2	0.285926	0.00295361
PSG9	0.359432	0.00297702
MSN	0.349802	0.00298739
GADD45A	0.493969	0.00299748
APEX1	-0.266432	0.00300517
ARAP3	0.352342	0.00300889
DYSF	0.522262	0.00300889
SNRNP25	-0.284043	0.00302585
FCGR2A	0.288891	0.00303946
SNRPA1	-0.265341	0.00306769
SNRNP40	-0.296212	0.00306769
CA2	0.454679	0.00306769
SNX10	0.509833	0.00309124
ITGB7	-0.320159	0.00310495
SLC2A14	0.496533	0.00312183
TLR4	0.380867	0.00313318
SMDT1	-0.294262	0.00316038
SRP14	-0.265851	0.00317671
PGD	0.376288	0.00317671
TPST1	0.517966	0.00327916
LRIG1	-0.280147	0.00330509
TREM1	0.400893	0.00336393
TSEN34	0.31539	0.00337017
GCA	0.404449	0.00339197
IMPDH2	-0.277699	0.00339197
PCNX1	0.364225	0.00339197
PURA	-0.28546	0.00346526
LPAR2	0.291787	0.00347822
HK2	0.504088	0.00350233
NDUFB2	-0.272937	0.0035754
TNFRSF4	-0.354985	0.0036155
DNAJC9	-0.271741	0.00361683
ITK	-0.406984	0.0036214
ROPN1L	0.353588	0.00376447
TCEA3	-0.31644	0.00376782
ANPEP	0.371282	0.00377672
CYP1B1	0.514349	0.00379792
LILRB2	0.350015	0.0038024
SEMA3E	0.356211	0.00383338
IGF2R	0.427357	0.00391454
VPREB3	-0.616883	0.00391559
MAFB	0.443639	0.00391559
IFRD1	0.289351	0.00413505
CD7	-0.398352	0.00413505
SLAMF1	-0.309787	0.00417981
NCOA4	0.28796	0.0041917
SNN	0.280093	0.00420642
CTNNAL1	0.396167	0.00422426
STXBP5	0.268784	0.00432648
AQP9	0.485045	0.00432648
CACNA1E	0.268842	0.00439483
CD247	-0.350886	0.00444363
LPAR5	-0.328163	0.00444512
KRT10	-0.302471	0.00446029
TMEM107	0.509566	0.00446029
ZNF514	-0.324505	0.0046057
ALPK1	0.318661	0.00461087
MAL	-0.47938	0.00461974
GZMM	-0.400364	0.00467176
SIPA1L2	0.421406	0.00467176
LAX1	-0.305855	0.00474507
WDR54	-0.281243	0.00477131
GABARAPL1	0.431438	0.00479511
ASPRV1	0.270024	0.00481695
KRTCAP2	-0.297878	0.00485065
ARHGEF40	0.406131	0.00487743
SLFN13	-0.291008	0.0049578
MICALCL	0.303874	0.00497137
ETS2	0.452701	0.00510666
MIS18BP1	0.273142	0.00513365
TRAF3IP3	-0.280906	0.00513365
ANXA3	0.651436	0.00515712
CREG1	0.333324	0.00522217
PGLYRP1	0.557452	0.00523113
SORL1	0.377857	0.00540436
IL2RB	-0.402268	0.00558065
DNMT1	-0.273116	0.00562727
PNOC	-0.289668	0.00563017
MCEMP1	0.545021	0.0056773
SKAP2	0.492099	0.00592261
CD27	-0.374276	0.00602186
REPS2	0.309342	0.00621287
TXK	-0.312806	0.00622385
PAK1	0.291314	0.00628949
CRIP2	-0.368876	0.00628949
STX3	0.28226	0.00631559
TMX4	0.357641	0.00631559
TLR8	0.351885	0.00631559
CCND2	-0.287849	0.00631559
FAM65B	0.272217	0.00631559
SLC40A1	0.353818	0.00632572
ALDH2	0.339762	0.00632678
RAB32	0.302485	0.00644875
RPS3	-0.266495	0.0064524
RNF144B	0.420367	0.00648404
PTBP3	0.34176	0.00655105
RARRES3	-0.293083	0.00661251
CYB5R4	0.286997	0.00668761
CD96	-0.369422	0.00680341
HIST1H2BC	0.346165	0.00686641
IL7R	-0.45633	0.00712114
GPR160	0.349231	0.0071651
HELZ2	0.337154	0.00719668
LIN7A	0.270828	0.00727411
SERPINA1	0.276255	0.0073985
TFDP1	0.328554	0.00755434
HLX	0.357175	0.00759433
BNIP3L	0.627893	0.0076507
UBR4	0.294759	0.00772999
HLA-DOB	-0.349487	0.00783988
TMEM88	0.334519	0.00807639
PLOD1	0.325862	0.00812347
CHCHD10	-0.271827	0.00816473
CD2	-0.371807	0.00824594
FAM214B	0.290634	0.0083151
CD3D	-0.394036	0.00834658
SLC31A2	0.345327	0.00836495
PPP1R15A	0.690477	0.00844933
IL1R2	0.373033	0.00850188
TMEM158	0.70631	0.00851583
IL17RA	0.308717	0.00851583
RNASEL	0.287083	0.00855069
ATP6V1A	0.3077	0.00859858
SLAMF6	-0.327168	0.00860399
TNIP1	0.292563	0.00866191
PPT1	0.284627	0.00866442
SSH2	0.296837	0.00870819
SLK	0.26625	0.00873181
LGALSL	0.38273	0.00879266
RYBP	0.294275	0.0088068
TBXAS1	0.286776	0.00881356
TCN1	0.567501	0.00882006
HIST1H2BK	0.312534	0.0090036
ADGRE3	0.379042	0.00919621
CHP1	0.294674	0.00937829
CD19	-0.470605	0.00938904
KLHL2	0.424432	0.00938904
LTA	-0.279667	0.00938904
SHOC2	0.266707	0.00942622
MCOLN2	-0.32136	0.00966718
SELM	-0.286914	0.00971156
NUP214	0.287432	0.00971841
KIAA0319L	0.281583	0.00981976
TLR2	0.350072	0.00981976
PTGS2	1.0758	0.0100093
SHROOM4	0.285912	0.0100666
JUN	0.556618	0.0100879
CDC25B	-0.326023	0.0101081
PANX2	0.334539	0.010268
CYSTM1	0.355087	0.0103447
CEBPB	0.284878	0.010374
LMNB1	0.368696	0.0105166
AGO2	0.327485	0.0105241
LRRFIP1	0.365561	0.0105521
LY96	0.594862	0.0105681
CD81	-0.289084	0.0105681
SLC22A15	0.346137	0.0105764
MBNL3	0.287931	0.0106674
MYBPC3	0.307308	0.0106969
CD14	0.303951	0.0106976
ALOX5AP	0.280462	0.0107544
CTDSPL	0.350443	0.0111186
ANXA2R	-0.269466	0.0111542
TECR	-0.278068	0.0112129
DOCK10	-0.277822	0.0113413
FAR2	0.36597	0.0115266
B3GNT5	0.402216	0.0116968
ARL14EP	-0.263626	0.0117967
RXRA	0.26446	0.0119459
MEGF9	0.43495	0.0121002
HPSE	0.295706	0.0121002
TBC1D4	-0.289267	0.0121076
ACTN1	0.408412	0.0122065
SKAP1	-0.296965	0.0124452
FKBP5	0.48273	0.0124565
WLS	0.388342	0.012586
EIF3F	-0.274385	0.0126323
PLEKHF1	-0.321642	0.0126474
LBH	-0.294754	0.0126711
CTSG	0.54572	0.0128663
IRF2BPL	0.380073	0.0130431
TNFRSF1B	0.28663	0.0131693
MAP3K2	0.36071	0.0131757
USP10	0.336627	0.013555
NCF1C	0.315916	0.0136679
NCF2	0.365828	0.0138042
ZFP36L1	0.554189	0.0138043
PAQR8	-0.341714	0.0138702
OSM	0.496385	0.0139346
CD72	-0.292966	0.0139483
MGAM	0.304433	0.0139657
PLIN3	0.269612	0.0139877
PRAM1	0.301511	0.0140653
SIRPB1	0.340971	0.0140748
REM2	0.276721	0.0140748
PTGDR	-0.31808	0.0141326
PFDN5	0.289779	0.0142271
C2orf88	0.484591	0.0142791
CHST15	0.340846	0.0145066
BRSK1	0.26353	0.0145161
ZNF83	-0.274198	0.0145185
IGF2BP2	0.487779	0.0146825
BTLA	-0.305845	0.0147352
ITGB5	0.335407	0.0148411
SOX8	-0.268309	0.0149526
PCMTD1	0.279279	0.0149526
ADAM8	0.271827	0.0149897
NFKBIZ	0.509195	0.0151513
TXN	0.279761	0.0152056
EIF4G3	0.282483	0.0152609
APBB1IP	0.273972	0.0154298
CXCL8	1.24319	0.0154835
ZFP36	0.385373	0.0155474
TMEM71	0.292597	0.015669
KIAA1211L	0.269395	0.0157168
LONRF1	0.321808	0.0160484
C3AR1	0.29805	0.0169407
FAM46C	0.743292	0.0170593
RNF24	0.307722	0.0172703
ARID3A	0.291594	0.0174262
OLFM4	0.801743	0.0174318
SLC11A1	0.266108	0.0174481
PIK3IP1	-0.347677	0.0177147
MNDA	0.27759	0.0177302
GZMK	-0.492445	0.0179347
NPL	0.309719	0.0181863
SH3BGRL2	0.426112	0.0183853
ECHDC3	0.444089	0.0184139
TMEM154	0.318369	0.0185676
DAAM2	0.323215	0.018738
SULF2	0.28079	0.0189079
PFKFB4	0.300031	0.0189697
SEL1L3	-0.278069	0.0189697
ABLIM3	0.317839	0.0190669
CD3E	-0.354525	0.0192147
VPS51	-0.288271	0.0194869
FAM129A	0.333238	0.0194869
ULK1	0.268862	0.0195329
RIOK3	0.304249	0.0195329
CLEC4A	0.265654	0.0205699
MTURN	0.284709	0.0213016
PARP9	0.359967	0.0213016
DSC2	0.270212	0.0217155
TSC22D3	0.288263	0.0219777
LYST	0.289528	0.0226857
DENND2D	-0.268459	0.0234151
NKG7	-0.377813	0.0234345
TSPAN9	0.333324	0.0235731
GNS	0.308203	0.0238378
MZB1	-0.331491	0.0239683
FCRLA	-0.498576	0.0245248
PKN2	0.365754	0.0250535
SLC38A2	0.325852	0.025493
SELL	0.324781	0.0257275
NCOA1	0.273918	0.0257275
TLR5	0.308894	0.0260415
NELL2	-0.429574	0.0262384
CEACAM6	0.536893	0.026314
LGALS2	0.395314	0.0264727
P2RX1	0.295085	0.0269826
AQP10	0.415616	0.0270808
EIF2AK1	0.298821	0.0274704
G0S2	0.981267	0.0274704
ARL4A	0.302469	0.0275325
ORM2	0.303465	0.0275325
SESN3	0.421724	0.0277041
BLK	-0.264367	0.0277284
MEFV	0.385225	0.0282215
JUNB	0.412845	0.0286607
BCL2A1	0.652168	0.0288203
CSRNP1	0.499904	0.0288203
MPO	0.459472	0.0290689
FPR2	0.356485	0.0292848
TNFAIP3	0.486042	0.0295994
SIGLEC5	0.369917	0.0297972
SPOCK2	-0.31731	0.030161
LCN2	0.600992	0.0309647
BEST1	0.272786	0.0312482
FPR1	0.303704	0.0312482
C12orf57	-0.324808	0.0312482
CECR6	0.281047	0.0313138
PLSCR1	0.301658	0.0315746
RGS18	0.444497	0.0321935
VWF	0.306126	0.032601
GLRX	0.263917	0.0326147
FAM210B	0.474003	0.0326821
MBNL1	0.264574	0.0333294
PTPN12	0.272423	0.0334153
HMGB2	0.513553	0.0336677
CREB1	0.266135	0.0344665
SH2D1A	-0.284405	0.0354072
KLHL8	0.283461	0.0356082
KRT23	0.263876	0.0358698
CCR1	0.285875	0.0359519
MS4A6A	0.267326	0.0366384
CD52	-0.294936	0.036888
FAM104A	0.266877	0.0374391
BACH2	-0.269741	0.0377791
HK3	0.304798	0.0378466
SGK1	0.406412	0.0386131
CNTNAP2	-0.263625	0.0387557
CAPZA2	0.270399	0.039273
SPATA20	-0.291609	0.0393645
PDK4	0.47619	0.0395302
RNF149	0.342024	0.0397297
LRRK2	0.283343	0.0397956
GBP2	0.269305	0.0398547
CBS	0.267206	0.040228
FBLN5	-0.282106	0.0406812
CA1	0.633758	0.0408639
ELANE	0.630265	0.0413103
TAGLN2	0.301247	0.0421375
MPP1	0.406065	0.042739
RNF10	0.355517	0.0427428
IFIH1	0.333892	0.0427715
PLXNC1	0.276757	0.0434409
GADD45B	0.32265	0.043651
NUMB	0.275294	0.0439401
SORT1	0.270432	0.0441984
EOMES	-0.318181	0.0448892
PPBP	0.515023	0.0463767
CD1D	0.27005	0.0468252
HIST1H2AC	0.35607	0.0468252
PROS1	0.422242	0.0473222
CLIC4	0.276059	0.0473494
ARPC5	0.2911	0.0474323
BEX1	0.356551	0.048186
HCG27	0.267623	0.0482194
HEBP2	0.307845	0.048855
KIAA1551	0.354222	0.0488832
HBQ1	0.429967	0.0494173
TNFSF10	0.402317	0.0497613
SLPI	0.341584	0.0500593
YY1	0.456894	0.0500646
XK	0.542627	0.0501747
MMD	0.318312	0.0504487
SH2D1B	-0.314982	0.0506886
CPPED1	0.427908	0.0508585
ADIPOR1	0.348604	0.053056
BEND2	0.312383	0.0539264
CDA	0.325297	0.0539665
DEFA4	0.741822	0.0544792
IL13RA1	0.274521	0.055522
KLRB1	-0.31015	0.0555783
ALPL	0.385685	0.0559892
TNFRSF17	-0.425826	0.0560297
PTGER4	0.311183	0.0573517
SLC25A37	0.373936	0.0583609
CDKN1A	0.334932	0.0586099
TUBA4A	0.318915	0.0593255
ATP11B	0.367953	0.0602814
FCHO2	0.274332	0.0610291
FCGR3B	0.596664	0.0610501
EMILIN2	0.263419	0.0628787
TP53INP1	0.288532	0.0628787
CD79A	-0.384844	0.0632804
GLRX5	0.373465	0.0633241
TMEM140	0.30001	0.0636095
THBS1	0.624263	0.0640121
IL18R1	0.349073	0.0657997
NRGN	0.461109	0.0658796
PLEK2	0.384027	0.0669014
IL1B	0.819614	0.0671592
ALDH1A1	0.349592	0.0685619
CAMP	0.530283	0.069589
POLB	0.264064	0.069589
ANKRD22	0.356241	0.0697694
HDAC4	0.293904	0.0698421
PLAUR	0.431909	0.0700744
NFIX	0.294509	0.0701462
FECH	0.396449	0.0707697
IL18RAP	0.40334	0.0716454
F2RL1	0.289949	0.072261
ITGB3	0.298149	0.0742428
MKRN1	0.321844	0.074317
DGAT2	0.281273	0.0744014
MAP3K7CL	0.460299	0.0744041
ITGA2B	0.409762	0.075449
VNN1	0.361654	0.0756081
HYKK	0.331735	0.0765436
S100A11	0.278681	0.0784091
HBE1	0.371939	0.0784689
PASK	-0.330277	0.0789419
FCGR1B	0.343603	0.0794266
FKBP14	0.328929	0.0796013
CXCL5	0.392063	0.0798251
TCL1A	-0.301061	0.0808096
PROK2	0.324944	0.081753
PPP3CA	0.320733	0.081755
LAIR2	-0.344932	0.0828694
EIF3A	0.306122	0.0832524
TSPAN5	0.366885	0.0834381
BCL10	0.363988	0.0845923
FAM174A	0.315494	0.0854859
TSPAN2	0.320717	0.0856115
HEMGN	0.35875	0.0871146
NAPSB	-0.3177	0.0881981
GYPC	0.301324	0.0890895
LRRN3	-0.389773	0.0908867
SLC6A8	0.397003	0.0917578
CHST13	0.306259	0.0926545
MYL9	0.265608	0.0930024
SOD2	0.29048	0.0930989
HIST1H1C	0.279404	0.0940562
CXCL1	0.569433	0.0943935
SOCS2	-0.264888	0.0972207
CEACAM8	0.620232	0.0984866
EHD1	0.27104	0.098767
CMTM2	0.273709	0.102398
KDM6B	0.273246	0.103011
BPGM	0.306979	0.104009
AHSP	0.557002	0.108302
HSD17B11	0.302239	0.108426
PFKFB3	0.442073	0.112611
GZMA	-0.285964	0.112611
HBM	0.518078	0.113317
GNLY	-0.376875	0.113615
TOP1P2	0.276231	0.114567
ATF3	0.292738	0.115555
CAMK1G	0.284343	0.117392
KBTBD7	0.313689	0.11829
DMTN	0.414587	0.119625
CCL3L3	0.657874	0.121913
IFIT2	0.412387	0.124286
RAD21	0.388795	0.124392
R3HDM4	0.274533	0.12451
PRKAR2B	0.30047	0.124853
AGTPBP1	0.380036	0.125737
KATNBL1	0.279745	0.125737
CD8A	-0.346569	0.129392
LDHB	-0.265292	0.130847
MOSPD2	0.277398	0.133474
SPICE1	0.279459	0.134756
GNA13	0.353349	0.137618
TIPARP	0.288367	0.138281
RAB33B	0.38023	0.138281
S100P	0.457797	0.140574
YBX3	0.26517	0.141209
NR4A2	0.684154	0.141335
MAP3K8	0.284489	0.142501
GNG11	0.337969	0.145184
PIK3AP1	0.370933	0.146566
FOLR3	0.485113	0.147174
LILRA3	0.31254	0.147356
CTTN	0.274399	0.149276
SPARC	0.296593	0.151686
DDIT4	0.323073	0.155119
METTL21A	0.271795	0.155212
AZU1	0.375281	0.156126
XRCC2	0.282934	0.156146
DUSP2	0.425125	0.15816
CLC	-0.490749	0.158692
BLVRB	0.380822	0.160216
SPOPL	0.310135	0.163155
IFIT3	0.374384	0.163942
PAPSS1	0.307963	0.163942
HIST1H2AE	0.278694	0.167085
AKR1C3	-0.305669	0.167797
TRIM58	0.469549	0.171786
OLR1	0.374602	0.172894
DCAF12	0.339493	0.173664
HP	0.327267	0.175144
GPR65	0.270132	0.177351
FFAR2	0.392798	0.177483
FOSB	0.468024	0.18006
CXCL2	0.376318	0.181833
PMAIP1	0.437434	0.183922
CLIC3	-0.277646	0.184776
ALOX12	0.312233	0.186843
ANXA2P1	0.416433	0.187099
HLA-DQB1	-0.617008	0.18919
ACTR3	0.335757	0.189587
TMOD1	0.337433	0.189795
RAP1GAP	0.584921	0.19123
GPR84	0.354857	0.192244
TNF	0.469332	0.193217
SSTR2	0.3387	0.196456
OASL	0.269566	0.199111
HBD	0.497858	0.199297
PELI1	0.265678	0.201643
PF4V1	0.43942	0.202657
SAMSN1	0.367754	0.205471
TNS1	0.363928	0.20845
OSR2	0.287824	0.209089
CCBE1	0.312175	0.212737
C19orf33	0.278922	0.214104
ID1	0.283643	0.214967
RNASE3	0.36001	0.218691
NSG1	-0.275238	0.2223
USP8	0.270668	0.223471
HERC5	0.312361	0.226061
NLRP3	0.36813	0.227323
KCTD12	0.346934	0.22772
