# Supplementary material for: Diagnostic model constructed by nine inflammation-related genes for diagnosing ischemic stroke and reflecting the condition of immune-related cells
Source: Front Immunol. 2022 Dec 13;13:1046966. doi: 10.3389/fimmu.2022.1046966 (PMC9792959; doi:10.3389/fimmu.2022.1046966)
Supplement: Supplementary file 5 [file Table_3.xlsx]

## Sheet: Sheet1
Gene	Module	MM_R	MM_pvalue	GS_R for acute inflammation	GS_pvalue for acute inflammation	GS_R for chronic inflammation	GS_pvaluefor chronic inflammation
AGGF1	blue	-0.76847	2.67025e-21	-0.56333	5.84243e-10	-0.485407	2.02758e-07
AKT2	blue	0.676674	4.31466e-15	0.461411	9.32627e-07	0.317052	0.0011021
ARAF	blue	0.638248	4.10875e-13	0.532191	7.23297e-09	0.561052	7.08613e-10
AREG	blue	0.750534	7.06847e-20	0.482671	2.42721e-07	0.454987	1.3764e-06
ARHGAP24	blue	0.637574	4.42524e-13	0.667712	1.32633e-14	0.401273	2.66055e-05
ARID5A	blue	0.787845	5.47501e-23	0.575648	2.00572e-10	0.411592	1.56546e-05
ARL4A	blue	0.890831	2.20146e-36	0.716485	1.75379e-17	0.58499	8.65137e-11
ARL4C	blue	0.64756	1.44563e-13	0.326935	0.00074988	0.566406	4.49184e-10
ARL5B	blue	0.858107	5.31739e-31	0.632317	7.84646e-13	0.58239	1.09624e-10
ARRDC4	blue	-0.652794	7.90858e-14	-0.294077	0.00256895	-0.379032	7.87473e-05
ASTE1	blue	-0.756847	2.30475e-20	-0.743502	2.36934e-19	-0.609045	8.73474e-12
ATF3	blue	0.8839	4.12723e-35	0.727224	3.37038e-18	0.702569	1.33223e-16
AVPI1	blue	0.803721	1.652e-24	0.515873	2.44976e-08	0.489964	1.49723e-07
B3GNT7	blue	0.848986	9.74247e-30	0.566963	4.28198e-10	0.476809	3.5503e-07
BET1	blue	-0.822349	1.76498e-26	-0.627919	1.25661e-12	-0.607908	9.77754e-12
BRAF	blue	0.784107	1.19553e-22	0.566435	4.48075e-10	0.367148	0.000136298
BROX	blue	0.810679	3.21488e-25	0.590273	5.31348e-11	0.455726	1.31667e-06
BTG3	blue	0.704901	9.5626e-17	0.461803	9.10535e-07	0.591463	4.75541e-11
C15orf48	blue	0.953239	2.69992e-54	0.664497	1.96552e-14	0.670019	9.96969e-15
C2CD5	blue	-0.688298	9.47031e-16	-0.497455	9.00849e-08	-0.418542	1.08436e-05
CASS4	blue	0.630977	9.06447e-13	0.481723	2.58245e-07	0.257421	0.00866369
CCL2	blue	0.684105	1.64985e-15	0.571483	2.89337e-10	0.423296	8.39539e-06
CCL20	blue	0.89376	6.01083e-37	0.668674	1.17785e-14	0.723551	5.97617e-18
CCL3L3	blue	0.742863	2.63949e-19	0.640324	3.2651e-13	0.760398	1.20841e-20
CCRL2	blue	0.846353	2.17681e-29	0.602157	1.71755e-11	0.494463	1.10511e-07
CD83	blue	0.87031	7.78222e-33	0.646173	1.69278e-13	0.756452	2.47464e-20
CDADC1	blue	0.881666	1.01997e-34	0.621187	2.54705e-12	0.521908	1.57197e-08
CDKN1A	blue	0.775147	7.30823e-22	0.714081	2.5111e-17	0.640428	3.22768e-13
CFL2	blue	0.793731	1.54965e-23	0.493881	1.14967e-07	0.396777	3.33403e-05
CH25H	blue	0.923712	7.00574e-44	0.634574	6.14414e-13	0.612415	6.23729e-12
CISH	blue	-0.773228	1.06524e-21	-0.579737	1.39269e-10	-0.591894	4.56746e-11
CLK1	blue	0.654682	6.34389e-14	0.397164	3.27042e-05	0.484854	2.10286e-07
CMTR2	blue	-0.830535	2.02407e-27	-0.752999	4.58171e-20	-0.631007	9.03532e-13
COX4I1	blue	0.636152	5.17227e-13	0.385362	5.82807e-05	0.424569	7.8339e-06
CREM	blue	0.919943	7.27711e-43	0.601256	1.8741e-11	0.636234	5.12651e-13
CSRNP1	blue	0.848369	1.17793e-29	0.764919	5.22645e-21	0.702493	1.34659e-16
CXCL1	blue	0.876574	7.50995e-34	0.714781	2.26268e-17	0.747146	1.2723e-19
CXCL2	blue	0.955622	2.04122e-55	0.758481	1.71471e-20	0.747962	1.10518e-19
CXCL3	blue	0.907428	8.12433e-40	0.665316	1.77891e-14	0.733443	1.25069e-18
CXCL8	blue	0.64865	1.27618e-13	0.58503	8.61969e-11	0.687022	1.12248e-15
CXCR4	blue	0.66095	3.01698e-14	0.52745	1.03783e-08	0.513263	2.96013e-08
DBF4	blue	0.826578	5.84806e-27	0.526305	1.13149e-08	0.382571	6.66028e-05
DBT	blue	-0.766788	3.67584e-21	-0.71158	3.6335e-17	-0.636384	5.04273e-13
DCAF7	blue	-0.613525	5.57747e-12	-0.44385	2.65306e-06	-0.413286	1.43245e-05
DCLRE1C	blue	-0.762119	8.80247e-21	-0.537373	4.84298e-09	-0.597105	2.7918e-11
DDIT3	blue	0.777282	4.78355e-22	0.583565	9.85286e-11	0.466907	6.64257e-07
DDIT4	blue	0.635828	5.35893e-13	0.512712	3.08008e-08	0.553418	1.33854e-09
DNAAF1	blue	0.913313	3.41995e-41	0.699453	2.06469e-16	0.622157	2.30281e-12
DNAJB1	blue	0.705207	9.15366e-17	0.49607	9.90465e-08	0.525102	1.23853e-08
DNAJB4	blue	0.636989	4.71924e-13	0.392388	4.14286e-05	0.303545	0.00182743
DUSP10	blue	0.658155	4.21176e-14	0.443987	2.63207e-06	0.215034	0.0291606
DUSP2	blue	0.793626	1.5855e-23	0.657545	4.52789e-14	0.757419	2.07867e-20
DUSP4	blue	0.910075	2.0085e-40	0.613231	5.74548e-12	0.584299	9.21538e-11
DUSP5	blue	0.757571	2.02209e-20	0.431843	5.24766e-06	0.617527	3.71368e-12
DYNLL1	blue	-0.686857	1.14733e-15	-0.490463	1.44795e-07	-0.362241	0.000169902
DYNLL2	blue	0.822057	1.90285e-26	0.546852	2.28421e-09	0.600179	2.07949e-11
EDN1	blue	0.854269	1.85189e-30	0.573273	2.47345e-10	0.523378	1.40907e-08
EGR2	blue	0.72474	4.97026e-18	0.62742	1.32496e-12	0.681697	2.25989e-15
EGR3	blue	0.837053	3.31643e-28	0.67494	5.37823e-15	0.74817	1.0663e-19
EHD1	blue	0.61161	6.76258e-12	0.588296	6.38373e-11	0.42808	6.46396e-06
EIF1	blue	0.721547	8.13823e-18	0.48588	1.96507e-07	0.514712	2.66553e-08
EIF4G3	blue	0.73977	4.43135e-19	0.663466	2.22757e-14	0.511641	3.32696e-08
ENC1	blue	0.722721	6.79346e-18	0.431101	5.46872e-06	0.433975	4.6579e-06
EPC1	blue	0.715168	2.13581e-17	0.502947	6.15893e-08	0.533581	6.49935e-09
EPT1	blue	0.836551	3.82299e-28	0.49812	8.60624e-08	0.509797	3.79657e-08
EREG	blue	0.918187	2.08238e-42	0.737209	6.76869e-19	0.789653	3.73132e-23
ERRFI1	blue	0.823109	1.45019e-26	0.491441	1.35581e-07	0.473126	4.49215e-07
ETS2	blue	0.760524	1.18096e-20	0.738331	5.62606e-19	0.589068	5.94293e-11
ETV3	blue	0.784798	1.03593e-22	0.539729	4.02651e-09	0.676832	4.2289e-15
F3	blue	0.937632	3.79057e-48	0.635975	5.27365e-13	0.626381	1.479e-12
FADD	blue	-0.748513	1.00483e-19	-0.441982	2.95521e-06	-0.605497	1.23995e-11
FAM217B	blue	-0.623994	1.90113e-12	-0.344044	0.000373226	-0.46669	6.7331e-07
FAM83D	blue	0.759798	1.34891e-20	0.501719	6.70936e-08	0.308024	0.0015493
FCAR	blue	0.672474	7.33877e-15	0.605371	1.25538e-11	0.526707	1.09768e-08
FFAR2	blue	0.651077	9.65138e-14	0.686737	1.16582e-15	0.639104	3.73792e-13
FNIP1	blue	0.688295	9.47531e-16	0.588398	6.32351e-11	0.385076	5.90864e-05
FOSB	blue	0.782943	1.51965e-22	0.675008	5.33257e-15	0.740296	4.06028e-19
FOSL1	blue	0.921726	2.44068e-43	0.675626	4.93034e-15	0.647163	1.51253e-13
G0S2	blue	0.779132	3.30104e-22	0.709534	4.90087e-17	0.759029	1.55212e-20
GABARAPL1	blue	0.717035	1.61482e-17	0.696624	3.05831e-16	0.560094	7.68132e-10
GADD45A	blue	0.847512	1.53121e-29	0.781664	1.97518e-22	0.656437	5.16123e-14
GADD45B	blue	0.729981	2.17915e-18	0.715874	1.92207e-17	0.750759	6.79553e-20
GADD45G	blue	0.666891	1.46701e-14	0.593087	4.08374e-11	0.3844	6.10335e-05
GAPT	blue	-0.68984	7.7036e-16	-0.314888	0.00119703	-0.420746	9.63505e-06
GEM	blue	0.634859	5.95654e-13	0.425136	7.59572e-06	0.22681	0.021229
GIMAP4	blue	-0.717919	1.41329e-17	-0.493786	1.15714e-07	-0.613536	5.57131e-12
GIMAP8	blue	-0.87421	1.84186e-33	-0.537465	4.80825e-09	-0.619927	2.90158e-12
GJB2	blue	0.848857	1.01378e-29	0.574484	2.22321e-10	0.517378	2.19499e-08
GJB6	blue	0.646707	1.59311e-13	0.392482	4.12366e-05	0.302069	0.00192851
GPR84	blue	0.866345	3.21326e-32	0.748166	1.06691e-19	0.640197	3.31147e-13
GRASP	blue	0.84738	1.59364e-29	0.608075	9.6176e-12	0.482292	2.48814e-07
GTF3C1	blue	0.731226	1.78632e-18	0.370673	0.000116085	0.391691	4.287e-05
GZF1	blue	0.721808	7.81844e-18	0.594751	3.49073e-11	0.449307	1.92913e-06
HAUS3	blue	0.865298	4.63698e-32	0.54788	2.10245e-09	0.41693	1.18162e-05
HCAR3	blue	0.843057	5.83282e-29	0.68798	9.88087e-16	0.704199	1.05704e-16
HEY1	blue	0.757452	2.06604e-20	0.583087	1.02899e-10	0.399612	2.893e-05
HHEX	blue	-0.778713	3.59098e-22	-0.376702	8.78363e-05	-0.398375	3.07828e-05
HOXA5	blue	0.79572	1.0022e-23	0.483846	2.24717e-07	0.476876	3.53488e-07
HSD11B1	blue	0.654898	6.18566e-14	0.506826	4.68911e-08	0.324911	0.000812259
HSPD1	blue	0.705976	8.19889e-17	0.44558	2.39958e-06	0.301054	0.00200089
ICAM1	blue	0.930999	5.28809e-46	0.69171	5.98679e-16	0.651797	8.88039e-14
ICOS	blue	0.644332	2.08477e-13	0.209016	0.034103	0.419869	1.00996e-05
ID1	blue	0.661492	2.827e-14	0.594279	3.64997e-11	0.555521	1.12526e-09
IDH1	blue	-0.734804	1.00302e-18	-0.343504	0.000381769	-0.440809	3.16115e-06
IER5	blue	0.606715	1.10003e-11	0.53876	4.34494e-09	0.582928	1.04394e-10
IFNB1	blue	0.813416	1.65793e-25	0.524987	1.2493e-08	0.487014	1.82283e-07
IFNG	blue	0.708344	5.82668e-17	0.425551	7.42567e-06	0.491843	1.31957e-07
IGIP	blue	-0.761937	9.10419e-21	-0.668094	1.26522e-14	-0.604798	1.32785e-11
IL12A	blue	0.789066	4.22794e-23	0.489686	1.5254e-07	0.307567	0.00157582
IL12B	blue	0.770642	1.76006e-21	0.513884	2.83018e-08	0.464694	7.62069e-07
IL16	blue	-0.607501	1.01793e-11	-0.461121	9.4932e-07	-0.5585	8.78015e-10
IL1A	blue	0.940186	4.89158e-49	0.656889	4.89289e-14	0.626715	1.4277e-12
IL1B	blue	0.840666	1.17524e-28	0.740001	4.2647e-19	0.772852	1.14646e-21
IL1RN	blue	0.732795	1.38839e-18	0.625602	1.6056e-12	0.520936	1.68934e-08
IL6	blue	0.931208	4.56185e-46	0.617593	3.68874e-12	0.641089	2.99889e-13
INHBA	blue	0.726548	3.74757e-18	0.549744	1.80763e-09	0.45098	1.74758e-06
ITPRIP	blue	0.759747	1.36149e-20	0.723098	6.41018e-18	0.597482	2.69315e-11
JMJD6	blue	0.88667	1.3086e-35	0.667081	1.43329e-14	0.49813	8.59992e-08
JMY	blue	0.873666	2.25831e-33	0.520766	1.71072e-08	0.456477	1.25845e-06
JUN	blue	0.641392	2.8991e-13	0.655029	6.09135e-14	0.645549	1.81694e-13
KBTBD2	blue	0.621985	2.34451e-12	0.608526	9.19719e-12	0.564469	5.30205e-10
KBTBD8	blue	0.672956	6.90828e-15	0.307093	0.00160372	0.411282	1.59101e-05
KCNA3	blue	0.696131	3.27361e-16	0.428944	6.16316e-06	0.397424	3.22812e-05
KCTD6	blue	-0.706219	7.91766e-17	-0.534759	5.93399e-09	-0.484394	2.16761e-07
KDM6B	blue	0.683247	1.84627e-15	0.629863	1.02145e-12	0.460323	9.96753e-07
KLF5	blue	0.66159	2.79378e-14	0.557218	9.77274e-10	0.384684	6.02088e-05
KLHL15	blue	0.789194	4.11469e-23	0.588599	6.20718e-11	0.4206	9.71114e-06
LAMB3	blue	0.9107	1.43483e-40	0.645258	1.87775e-13	0.540324	3.84219e-09
LATS1	blue	0.769922	2.02202e-21	0.547102	2.23871e-09	0.417529	1.14454e-05
LONRF1	blue	0.681295	2.38101e-15	0.642809	2.47431e-13	0.614022	5.30471e-12
LRRC32	blue	0.74339	2.41486e-19	0.568393	3.78512e-10	0.442556	2.85904e-06
LYPD3	blue	0.894283	4.74837e-37	0.597139	2.78265e-11	0.523545	1.39158e-08
MAFK	blue	0.662189	2.59929e-14	0.506271	4.8767e-08	0.300545	0.00203811
MEF2C	blue	-0.747924	1.11256e-19	-0.452653	1.58233e-06	-0.524379	1.3075e-08
METRNL	blue	0.859173	3.73655e-31	0.669257	1.09586e-14	0.620033	2.87014e-12
MFSD2A	blue	0.789849	3.57872e-23	0.619371	3.0728e-12	0.451885	1.65629e-06
MGME1	blue	-0.672905	6.95213e-15	-0.472813	4.58245e-07	-0.494687	1.08837e-07
MN1	blue	0.807455	6.92011e-25	0.58028	1.32633e-10	0.481456	2.62774e-07
MSC	blue	0.706284	7.84421e-17	0.481764	2.57553e-07	0.447979	2.08575e-06
MTFP1	blue	0.859355	3.51622e-31	0.438302	3.64771e-06	0.50641	4.82886e-08
MXD1	blue	0.681076	2.44986e-15	0.741936	3.08525e-19	0.57881	1.51347e-10
NAGK	blue	-0.683038	1.89732e-15	-0.315595	0.00116522	-0.429069	6.12058e-06
NAMPT	blue	0.71644	1.76572e-17	0.764624	5.52335e-21	0.696029	3.31979e-16
NAP1L5	blue	0.88988	3.32943e-36	0.550768	1.66307e-09	0.607539	1.0141e-11
NBN	blue	0.817492	6.05757e-26	0.681361	2.36087e-15	0.470124	5.43107e-07
NFIL3	blue	0.68454	1.55824e-15	0.708426	5.75724e-17	0.67667	4.3172e-15
NFKBID	blue	0.904907	2.95991e-39	0.701736	1.49866e-16	0.68952	8.04249e-16
NFKBIE	blue	0.695846	3.40428e-16	0.565041	5.04948e-10	0.619257	3.10936e-12
NFKBIZ	blue	0.81316	1.76473e-25	0.744129	2.13061e-19	0.743071	2.54834e-19
NINJ1	blue	0.751886	5.57548e-20	0.666085	1.61935e-14	0.578035	1.62202e-10
NLRP3	blue	0.874155	1.88033e-33	0.721794	7.83471e-18	0.708262	5.89635e-17
NOCT	blue	0.805862	1.00546e-24	0.657969	4.30571e-14	0.473175	4.47816e-07
NR1D1	blue	0.660709	3.10539e-14	0.474042	4.23804e-07	0.408434	1.84477e-05
NR1D2	blue	0.650497	1.03203e-13	0.292598	0.00270657	0.315392	0.00117428
NR4A1	blue	0.711594	3.62563e-17	0.628859	1.13698e-12	0.501005	7.05068e-08
NR4A2	blue	0.888817	5.26435e-36	0.692939	5.06766e-16	0.760317	1.22661e-20
NR4A3	blue	0.952809	4.24194e-54	0.629492	1.06273e-12	0.614478	5.06535e-12
NRARP	blue	0.691215	6.40119e-16	0.503167	6.06485e-08	0.380661	7.29217e-05
NRIP3	blue	0.861403	1.7683e-31	0.614553	5.0268e-12	0.515804	2.46218e-08
NUAK1	blue	0.649615	1.14242e-13	0.505755	5.05722e-08	0.371758	0.000110447
NUDT11	blue	0.709352	5.03253e-17	0.438878	3.5301e-06	0.304488	0.00176535
NUDT15	blue	0.777185	4.87706e-22	0.483564	2.28918e-07	0.496561	9.57773e-08
OSR2	blue	0.854042	1.99154e-30	0.573667	2.38909e-10	0.508267	4.23359e-08
P2RY13	blue	-0.737277	6.69358e-19	-0.308553	0.00151915	-0.42795	6.51028e-06
PAQR8	blue	-0.788097	5.19059e-23	-0.749931	7.85328e-20	-0.57995	1.3663e-10
PDCD4	blue	0.665485	1.7426e-14	0.49293	1.22622e-07	0.631664	8.41894e-13
PDE4B	blue	0.937634	3.78602e-48	0.698501	2.35749e-16	0.750524	7.08075e-20
PDE4D	blue	0.867899	1.85336e-32	0.510592	3.58684e-08	0.584072	9.40741e-11
PDK4	blue	-0.611339	6.9485e-12	-0.200881	0.0418883	-0.3375	0.000489696
PEX11B	blue	-0.689447	8.12143e-16	-0.640955	3.04383e-13	-0.564974	5.07848e-10
PFKFB3	blue	0.815825	9.17154e-26	0.746296	1.4723e-19	0.680722	2.56471e-15
PHACTR1	blue	0.896546	1.68693e-37	0.646111	1.70481e-13	0.616257	4.2277e-12
PHF23	blue	-0.777238	4.82553e-22	-0.430171	5.75849e-06	-0.472786	4.59035e-07
PHLDA1	blue	0.935191	2.47996e-47	0.664011	2.08516e-14	0.658389	4.09612e-14
PIGA	blue	0.94249	7.12693e-50	0.597113	2.78964e-11	0.587579	6.82021e-11
PIM3	blue	0.925869	1.73768e-44	0.726508	3.77127e-18	0.756834	2.31017e-20
PLA1A	blue	0.865032	5.08897e-32	0.654164	6.74077e-14	0.616911	3.95486e-12
PLAU	blue	0.828647	3.36871e-27	0.697512	2.70458e-16	0.509406	3.90411e-08
PLAUR	blue	0.866915	2.62853e-32	0.797387	6.9297e-24	0.742434	2.83741e-19
PLEKHG2	blue	0.841626	8.88223e-29	0.669394	1.07746e-14	0.530175	8.43884e-09
PLK2	blue	0.907116	9.55496e-40	0.630387	9.65662e-13	0.688838	8.8114e-16
PLK3	blue	0.770281	1.88708e-21	0.663806	2.13762e-14	0.582857	1.05073e-10
PLPP6	blue	-0.825026	8.80041e-27	-0.704481	1.01533e-16	-0.683803	1.71655e-15
PMAIP1	blue	0.733903	1.16097e-18	0.531475	7.64075e-09	0.647444	1.46489e-13
POLB	blue	0.702499	1.34551e-16	0.576191	1.91153e-10	0.57836	1.57555e-10
PPARD	blue	0.863481	8.70416e-32	0.650612	1.01847e-13	0.537878	4.65541e-09
PPIF	blue	0.895398	2.85986e-37	0.741405	3.37287e-19	0.690399	7.14568e-16
PPP1R15A	blue	0.817085	6.70441e-26	0.797389	6.92759e-24	0.764309	5.85896e-21
PRC1	blue	0.653299	7.45729e-14	0.415508	1.27417e-05	0.356978	0.000214368
PRDM1	blue	0.852109	3.67991e-30	0.65612	5.35818e-14	0.726249	3.92716e-18
PTGS2	blue	0.80496	1.2404e-24	0.716794	1.67433e-17	0.779701	2.94296e-22
PTX3	blue	0.918396	1.83976e-42	0.714627	2.31505e-17	0.719168	1.16985e-17
RAB11FIP1	blue	-0.623457	2.01093e-12	-0.193563	0.0501071	-0.434219	4.59452e-06
RASD1	blue	0.686399	1.21912e-15	0.50178	6.68061e-08	0.450864	1.75967e-06
RASGEF1B	blue	0.967487	4.11437e-62	0.702953	1.26165e-16	0.694567	4.05786e-16
RBM4B	blue	-0.782876	1.54091e-22	-0.724896	4.85106e-18	-0.686828	1.15178e-15
RBM6	blue	-0.631736	8.35357e-13	-0.507331	4.5245e-08	-0.463656	8.12485e-07
RGS1	blue	0.848882	1.00611e-29	0.612096	6.44026e-12	0.71461	2.32097e-17
RIPK2	blue	0.79279	1.90131e-23	0.574852	2.15216e-10	0.628996	1.12046e-12
RMI1	blue	-0.799349	4.46929e-24	-0.462742	8.59509e-07	-0.603571	1.49693e-11
RNF139	blue	0.814532	1.26139e-25	0.614123	5.25037e-12	0.462918	8.50256e-07
RNF146	blue	-0.657794	4.39625e-14	-0.328118	0.00071549	-0.500237	7.43599e-08
RNF19B	blue	0.64977	1.12224e-13	0.468817	5.89553e-07	0.442878	2.80639e-06
RORA	blue	0.717997	1.39685e-17	0.386769	5.44645e-05	0.332877	0.000591188
RTP4	blue	-0.610395	7.63666e-12	-0.440232	3.26736e-06	-0.545814	2.48296e-09
SDC4	blue	0.867207	2.37034e-32	0.653671	7.14058e-14	0.589977	5.46199e-11
SELK	blue	0.693796	4.50865e-16	0.530905	7.98124e-09	0.420728	9.64438e-06
SERPINB2	blue	0.885357	2.26427e-35	0.641554	2.84709e-13	0.660455	3.20136e-14
SERPINB9	blue	0.796863	7.78624e-24	0.550641	1.68038e-09	0.430304	5.71632e-06
SERTAD1	blue	0.734432	1.06552e-18	0.482201	2.50295e-07	0.416964	1.17944e-05
SGK1	blue	0.734702	1.01978e-18	0.611975	6.51907e-12	0.656575	5.07777e-14
SH2D2A	blue	0.601858	1.76802e-11	0.273149	0.00524439	0.301657	0.00195759
SIK1	blue	0.869862	9.15609e-33	0.634324	6.3137e-13	0.640746	3.11557e-13
SLC25A33	blue	0.790882	2.86886e-23	0.525612	1.19204e-08	0.482457	2.46136e-07
SLC2A3	blue	0.691261	6.36179e-16	0.758148	1.82155e-20	0.567424	4.11516e-10
SLC30A7	blue	-0.657579	4.50931e-14	-0.541415	3.52518e-09	-0.463497	8.20521e-07
SLC46A2	blue	-0.665246	1.79416e-14	-0.284764	0.00355249	-0.39485	3.66908e-05
SLC5A6	blue	0.774363	8.52859e-22	0.356675	0.000217232	0.438173	3.67452e-06
SLC7A5	blue	0.815695	9.4711e-26	0.570768	3.07989e-10	0.468861	5.87915e-07
SNAI1	blue	0.694457	4.1194e-16	0.59826	2.50024e-11	0.450846	1.76153e-06
SOCS3	blue	0.842455	6.9654e-29	0.74691	1.32493e-19	0.705424	8.87296e-17
SP1	blue	-0.625982	1.54253e-12	-0.248589	0.0113418	-0.417617	1.13917e-05
SPHK1	blue	0.714897	2.22383e-17	0.578833	1.51037e-10	0.384507	6.0721e-05
SPRY1	blue	0.844216	4.13504e-29	0.536843	5.04737e-09	0.452439	1.60262e-06
SRP54	blue	-0.677783	3.74471e-15	-0.445824	2.36574e-06	-0.494735	1.08487e-07
STARD4	blue	0.72986	2.2216e-18	0.51109	3.46103e-08	0.37429	9.82684e-05
THAP2	blue	0.900809	2.24611e-38	0.64551	1.82495e-13	0.622662	2.18487e-12
THBD	blue	0.714753	2.27214e-17	0.620003	2.87916e-12	0.509126	3.98268e-08
THBS1	blue	0.80363	1.68696e-24	0.692408	5.4465e-16	0.68379	1.7195e-15
TIPARP	blue	0.806116	9.47536e-25	0.604867	1.31894e-11	0.580347	1.31832e-10
TMEM60	blue	-0.822364	1.75794e-26	-0.504367	5.57594e-08	-0.533508	6.53622e-09
TMEM88	blue	0.798561	5.33374e-24	0.742106	2.99838e-19	0.619729	2.9615e-12
TNF	blue	0.651813	8.86345e-14	0.596014	3.09693e-11	0.709064	5.24819e-17
TNFAIP3	blue	0.801826	2.55049e-24	0.683853	1.7054e-15	0.764153	6.03226e-21
TNFAIP6	blue	0.828932	3.12055e-27	0.631609	8.46885e-13	0.569141	3.54776e-10
TNFRSF1A	blue	-0.657098	4.77397e-14	-0.273073	0.00525749	-0.511433	3.37698e-08
TNFSF10	blue	-0.612894	5.94384e-12	-0.178059	0.0719466	-0.415682	1.26246e-05
TNFSF9	blue	0.84403	4.37002e-29	0.586315	7.66241e-11	0.490818	1.41389e-07
TNIP1	blue	0.634634	6.10445e-13	0.635853	5.34418e-13	0.485025	2.07924e-07
TOE1	blue	0.864751	5.61139e-32	0.545077	2.63412e-09	0.477994	3.28945e-07
TP53INP2	blue	0.911717	8.25391e-41	0.663563	2.20158e-14	0.668628	1.18459e-14
TPM3	blue	0.797203	7.21937e-24	0.628669	1.1603e-12	0.501651	6.74129e-08
TRAF4	blue	0.730634	1.96354e-18	0.543654	2.95102e-09	0.344948	0.000359312
TSPOAP1	blue	0.601971	1.74878e-11	0.292032	0.00276103	0.376338	8.93399e-05
TSPYL2	blue	0.891539	1.61438e-36	0.48593	1.95857e-07	0.505491	5.15227e-08
TUBB2A	blue	0.766235	4.08111e-21	0.562527	6.25451e-10	0.625005	1.70971e-12
UBALD2	blue	0.601123	1.89838e-11	0.550497	1.70028e-09	0.445974	2.3451e-06
UBE2S	blue	0.76118	1.04685e-20	0.539106	4.22846e-09	0.382131	6.80123e-05
UBR4	blue	0.627418	1.32519e-12	0.662724	2.43693e-14	0.518573	2.01092e-08
UPB1	blue	0.663229	2.29237e-14	0.524032	1.34184e-08	0.351135	0.000276207
VPS8	blue	0.651689	8.99142e-14	0.569824	3.34354e-10	0.471247	5.05996e-07
XPO1	blue	-0.644902	1.95503e-13	-0.549598	1.82929e-09	-0.525129	1.23609e-08
ZBTB10	blue	0.872749	3.17782e-33	0.638308	4.08166e-13	0.499905	7.60908e-08
ZBTB43	blue	0.690588	6.96657e-16	0.389061	4.87431e-05	0.454198	1.44298e-06
ZFP3	blue	-0.668083	1.26705e-14	-0.707551	6.53535e-17	-0.600715	1.97464e-11
ZNF14	blue	0.611008	7.18239e-12	0.261573	0.00760964	0.274557	0.00500681
ZNF260	blue	-0.650718	1.00609e-13	-0.656613	5.05548e-14	-0.66157	2.80063e-14
ZNF267	blue	0.757647	1.99448e-20	0.517224	2.21987e-08	0.37852	8.06657e-05
ZNF507	blue	0.842228	7.44602e-29	0.534715	5.95428e-09	0.496562	9.57697e-08
ZNF571	blue	0.717502	1.5052e-17	0.289518	0.00301474	0.365647	0.000145861
ZNF628	blue	0.692913	5.0854e-16	0.527317	1.04837e-08	0.340637	0.000430235
ZNF639	blue	0.862534	1.20417e-31	0.575278	2.07247e-10	0.481041	2.69979e-07
