# Supplementary material for: Diagnostic model constructed by nine inflammation-related genes for diagnosing ischemic stroke and reflecting the condition of immune-related cells
Source: Front Immunol. 2022 Dec 13;13:1046966. doi: 10.3389/fimmu.2022.1046966 (PMC9792959; doi:10.3389/fimmu.2022.1046966)
Supplement: Supplementary file 6 [file Table_4.xlsx]

## Sheet: Sheet1
Gene	Module	MM_R	MM_pvalue	GS_R for acute inflammation	GS_pvalue for acute inflammation	GS_R for chronic inflammation	GS_pvalue for chronic inflammation
ARFIP1	lightgreen	0.78572	8.55018e-23	-0.322578	0.000890053	-0.508439	4.18223e-08
ATG4C	lightgreen	0.935644	1.75987e-47	-0.434306	4.57212e-06	-0.559323	8.19514e-10
BHLHE40	lightgreen	-0.839655	1.57519e-28	0.526611	1.10571e-08	0.613886	5.37765e-12
C14orf119	lightgreen	0.920004	7.01035e-43	-0.372714	0.000105695	-0.560866	7.19807e-10
CCDC59	lightgreen	-0.866078	3.53012e-32	0.219478	0.0259134	0.431009	5.49689e-06
CCR2	lightgreen	0.886364	1.48822e-35	-0.408547	1.83396e-05	-0.58483	8.77869e-11
CCR5	lightgreen	0.635842	5.35066e-13	-0.296947	0.00231972	-0.424046	8.06017e-06
CD69	lightgreen	-0.755507	2.93202e-20	0.303915	0.00180281	0.561988	6.54712e-10
CDC37L1	lightgreen	0.815708	9.44111e-26	-0.401053	2.69035e-05	-0.560743	7.273e-10
CETN3	lightgreen	0.834569	6.66823e-28	-0.384431	6.09438e-05	-0.529075	9.17632e-09
COQ10B	lightgreen	-0.663629	2.18416e-14	0.347257	0.000325925	0.30758	0.00157505
CRNKL1	lightgreen	0.749156	8.98785e-20	-0.420534	9.7455e-06	-0.641525	2.85648e-13
DHFR2	lightgreen	0.761144	1.05375e-20	-0.441466	3.04407e-06	-0.527678	1.02014e-08
DNAJB9	lightgreen	-0.756129	2.62252e-20	0.22814	0.020462	0.389465	4.77936e-05
FAM122A	lightgreen	0.800681	3.30914e-24	-0.426344	7.11032e-06	-0.467968	6.21711e-07
FBXO33	lightgreen	-0.765598	4.60138e-21	0.49491	1.07203e-07	0.48509	2.07034e-07
GCNT1	lightgreen	0.873472	2.42789e-33	-0.173372	0.0798865	-0.390578	4.52702e-05
GPR183	lightgreen	-0.797622	6.57792e-24	0.206017	0.0368182	0.46758	6.36965e-07
GPR34	lightgreen	0.647752	1.4142e-13	-0.288263	0.00314912	-0.420123	9.96325e-06
HSPA14	lightgreen	-0.779919	2.81592e-22	0.154858	0.118312	0.387818	5.1771e-05
LIG4	lightgreen	0.80953	4.23228e-25	-0.165346	0.0950952	-0.349657	0.000294266
LPAR1	lightgreen	0.72716	3.40455e-18	-0.241594	0.0139511	-0.449473	1.91031e-06
MAP3K8	lightgreen	-0.824446	1.0244e-26	0.548675	1.97154e-09	0.615743	4.45491e-12
MAPK6	lightgreen	-0.866974	2.57401e-32	0.379323	7.76751e-05	0.506956	4.64629e-08
MED30	lightgreen	-0.67586	4.78611e-15	0.206054	0.0367832	0.274678	0.00498698
MGAT4A	lightgreen	-0.793833	1.51571e-23	0.451534	1.69122e-06	0.541201	3.58534e-09
MINPP1	lightgreen	0.841457	9.33467e-29	-0.524537	1.29212e-08	-0.567253	4.17623e-10
MOAP1	lightgreen	-0.850261	6.56493e-30	0.265854	0.00664317	0.47805	3.27749e-07
MUT	lightgreen	0.744191	2.10815e-19	-0.163587	0.0987156	-0.324796	0.000815955
MYLIP	lightgreen	-0.678222	3.54006e-15	0.413851	1.39054e-05	0.379773	7.60465e-05
NECAP1	lightgreen	-0.697822	2.59108e-16	0.245915	0.0122838	0.363634	0.000159657
NLRC4	lightgreen	0.785425	9.09268e-23	-0.208651	0.0344236	-0.464969	7.49212e-07
NXT1	lightgreen	-0.8129	1.87977e-25	0.141843	0.152941	0.400169	2.81295e-05
PEX3	lightgreen	0.757709	1.97239e-20	-0.332461	0.000601191	-0.385285	5.84974e-05
PLA2G4A	lightgreen	0.848364	1.17963e-29	-0.286187	0.00338318	-0.445176	2.45661e-06
PPP2CA	lightgreen	-0.769467	2.2065e-21	0.392495	4.12098e-05	0.392681	4.08346e-05
PPP4R2	lightgreen	0.745051	1.82153e-19	-0.188792	0.0561521	-0.380346	7.40162e-05
PTS	lightgreen	-0.773425	1.02498e-21	0.497097	9.23255e-08	0.621772	2.39696e-12
SDE2	lightgreen	-0.837999	2.53376e-28	0.292471	0.0027187	0.408836	1.80676e-05
ST8SIA4	lightgreen	0.697651	2.65306e-16	-0.236719	0.0160647	-0.469518	5.64185e-07
STK38L	lightgreen	0.875285	1.22769e-33	-0.25589	0.00908362	-0.511215	3.43034e-08
TFEC	lightgreen	0.866223	3.35421e-32	-0.330874	0.000640867	-0.496416	9.67306e-08
TMEM184C	lightgreen	0.869022	1.23984e-32	-0.205118	0.0376662	-0.392257	4.16953e-05
TRMT1L	lightgreen	0.781716	1.95428e-22	-0.426618	7.00457e-06	-0.509969	3.75029e-08
YRDC	lightgreen	-0.859714	3.11964e-31	0.446969	2.21279e-06	0.673398	6.534e-15
ZC2HC1A	lightgreen	0.665247	1.79405e-14	-0.306412	0.00164465	-0.468829	5.8911e-07
ZFAND2A	lightgreen	-0.706307	7.81785e-17	0.445283	2.44136e-06	0.549885	1.78714e-09
ZNF302	lightgreen	0.733794	1.18156e-18	-0.410162	1.68658e-05	-0.544116	2.84442e-09
ZNF322	lightgreen	0.827897	4.11801e-27	-0.498492	8.38825e-08	-0.683233	1.84959e-15
